# Supplementary material for: Heterospecific Fear and Avoidance Behaviour in Domestic Horses (Equus caballus)
Source: Animals (Basel). 2021 Oct 28;11(11):3081. doi: 10.3390/ani11113081 (PMC8614530; doi:10.3390/ani11113081)
Supplement: Supplementary file 1 [file animals-11-03081-s001.zip]

Archive with 1 entries (1 files):
- animals-1446657-supplementary.pdf
